# Supplementary material for: Ultradian and Infradian Rhythms in the Dynamic of Testosterone Concentration in the Serum of the White-Breasted Hedgehog Erinaceus roumanicus
Source: Sci Rep. 2020 Apr 14;10:6334. doi: 10.1038/s41598-020-63399-5 (PMC7156455; doi:10.1038/s41598-020-63399-5)
Supplement: Supplementary file 1 — Supplementary information. [file 41598_2020_63399_MOESM1_ESM.xlsx]

## Sheet: ultradian rhythms
Content of testosterone in the blood serum of hedgehogs in different time points in March																Content of testosterone in the blood serum of hedgehogs in different time points in May
	Number of hedgehog																Number of hedgehog
Time points	№8	№10	№11	№12												Time points	№1	№5	№6	№8
08:30:00	45.5	87.3	89.5	71.1												12:30:00	8.534	19.55	11.8	7.93
11:10:00	5.6	39.9	89.2	51.8												15:10:00	9.571	1.01	21.8	17.922
13:50:00	49.6	36.1	48.7	49.4												17:50:00	10.74	11.461	17.3	4.79
16:30:00	41.4	81.9	88.8	72.5												20:30:00	11.95	3.607	15.5	10.18
19:10:00	36.1	62.9	75.2	30												23:10:00	10.809	10.27	21.98	20.54
21:50:00	44.2	56.1	67.6	34.9												1900-01-01 01:50:00	9.347	13.24	22.61	11.08
1900-01-01 00:30:00	54.5	80.8	83.8	73.9												1900-01-01 04:30:00	8.32	4.438	11.98	11.71
1900-01-01 03:10:00	37	57.2	95.1	59.7												1900-01-01 07:10:00	6.096	25.59	21.26	13.78
1900-01-01 05:50:00	52.2	79.7	71.1	49.9												1900-01-01 09:50:00	5.775	9.361	14.8	1.078
																	Number of hedgehog
	Number of hedgehog															Time points	№2	№4	№9
Time points	№3	№4	№6	№7	№9											16:30:00	20.73	34.59	14.297
12:30:00	34.4	25.7	65.8	48.7	21.9											19:10:00	28.66	16.74	20.32
15:10:00	68.1	77.4	36.1	57.8	42.1											21:50:00	12.89	19.872	13.42
17:50:00	57.8	41.9	56.7	52.9	17.6											1900-01-01 00:30:00	22.17	22.023	2.647
20:30:00	48.3	73.7	60.9	62.6	20.7											1900-01-01 03:10:00	11.27	17.635	4.119
23:10:00	46.5	67.3	76.5	73.6	28.5											1900-01-01 05:50:00	9.29	29.94	9.712
1900-01-01 01:50:00	57	41.3	48.7	69.6	18.5											08:30:00	19.47	33.11	24.14
1900-01-01 04:30:00	77.6	43.4	79.4	46.8	28											11:10:00	8.75	23.33	6.068
1900-01-01 07:10:00	85.2	67.1	72.4	69.7	43.6											13:50:00	21	15.525	8.626
1900-01-01 09:50:00	57.1	43	73	49.9	17.1

## Sheet: infradian rhythms
Content of testosterone in the blood serum of hedgehogs during June 27 - July 7																				Content of testosterone in the blood serum of hedgehogs during May 22 - June 3
		Number of hedgehog																			Number of hedgehog
	Data	№2	№3	№4	№8		№7	№9												Data	№1	№4	№7	№8	№9		№2	№6
	27 June	28.59	0.746	12.51	29.37		16.95	22.512												22 May	17.59	2.613	13.26	5.08	2.923		5.558	11.84
	28 June	21.85	0.972	1.468	8.7		26.08	12.98												23 May	17.66	16.88	35.04	25.6	9.972		11.35	9.382
	29 June	6.728	3.13	2.571	0.928		40.4	8.765												24 May	9.55	2.393	16.1	5.952	15.67		24.68	6.795
	30 June	25.84	5.341	0.847	11.25		12.51	23.47												25 May	13.4	1.922	8.06	5.98	2.408		28.01	5.361
	1 July	29.67	25.3	6.512	11.83		39.2	21.527												26 May	2.562	2.799	23.97	2.916	2.781		15.6	11.91
	2 July	13.71	1.829	0.855	27.91		59.47	3.325												27 May	9.301	23.112	12.41	6.092	17.3		33.84	8.116
	3 July	18.15	0.943	8.895	11.31		31.6	0.899												28 May	9.522	4.546	14.96	11.77	6.964		11.35	5.815
	4 July	27.7	7.269	1.39	31.87		44.67	13.13												29 May	3.647	2.196	14.47	7.835	3.084		8.622	4.956
	5 July	20.551	23.42	16.21	29.69		39.33	0.815												30 May	2.795	2.978	22.13	22.2	3.45		6.289	7.8
	6 July	32.4	1.654	6.207	5.173		8.44	0.662												31 May	5.727	20.85	42.48	24.96	3.759		19.36	7.35
	7 July	18.1	2.4	5.4	3.5		9	0.7												1 June	2.039	22.98	14.96	21.21	8.06		27.23	2.726
																				2 June	2.145	17.38	9.831	2.974	19.36		29.79	3
																				3 June	1.59	2.094	20.43	9.241	9.859		22.2	2.572
